# Supplementary material for: Regeneration of Bone, Cartilage, and Tooth Following Lower Jaw Amputation in Newts
Source: Biomedicines. 2026 Feb 14;14(2):434. doi: 10.3390/biomedicines14020434 (PMC12938529; doi:10.3390/biomedicines14020434)
Supplement: Supplementary file 1 [file biomedicines-14-00434-s001.zip]

Archive with 1 entries (1 files):
- biomedicines-4070892-supplementary.pdf
